# Supplementary material for: Tracking lake drainage events and drained lake basin vegetation dynamics across the Arctic
Source: Nat Commun. 2023 Nov 15;14:7359. doi: 10.1038/s41467-023-43207-0 (PMC10652023; doi:10.1038/s41467-023-43207-0)
Supplement: Supplementary file 4 — Source Data [file 41467_2023_43207_MOESM4_ESM.xlsx]

## Sheet: Fig.1
Spatial density	Entire area	Yedoma region	Permafrost extent				Thermokarst lake			Ground ice content
			Continuous	Discontinuous	Sporadic	Isolated	Very likely	Likely	Unlikely	High	Medium	Low
Small lakes	1.41608	2.25531	1.11046	3.43863	1.52013	0.882117	3.76191	2.28163	1.04755	1.45108	2.45589	1.21148
Medium lakes	0.25723	0.912568	0.215652	0.737319	0.23278	0.100625	1.41656	0.483651	0.1086	0.355732	0.622254	0.156094
Large lakes	0.0235239	0.14843	0.0262073	0.0485703	0.0144646	0.0107208	0.185126	0.0254362	0.00773989	0.049437	0.0457424	0.0105963
Total	1.69683	3.31631	1.35232	4.22452	1.76738	0.993464	5.36359	2.79071	1.16389	1.85625	3.12389	1.37817

## Sheet: Fig.2
	Thermokarst lake			Ground ice content			Permafrost extent
Year	Unlikely	Likely	Very likely	Low	Medium	High	Isolated	Sporadic	Discontinuous	Continuous
2001	440	167	160	415	199	153	134	177	139	317
2002	809	203	229	769	217	255	317	155	316	453
2003	695	235	237	657	266	244	302	158	291	416
2004	827	286	282	837	270	288	312	222	347	514
2005	1263	473	337	1311	422	340	453	279	537	804
2006	846	377	338	853	391	317	269	215	462	615
2007	721	340	289	803	253	294	251	173	396	530
2008	803	257	345	801	282	322	201	192	437	575
2009	516	233	276	526	253	246	161	157	337	370
2010	648	343	277	714	322	232	288	161	370	449
2011	651	286	347	658	272	354	152	241	470	421
2012	704	325	343	727	345	300	184	206	423	559
2013	674	386	581	697	547	397	215	245	506	675
2014	570	297	331	608	306	284	162	212	434	390
2015	1024	353	411	927	435	426	288	297	678	525
2016	629	495	630	790	439	525	149	245	865	495
2017	477	387	411	473	429	373	116	189	435	535
2018	411	233	423	453	353	261	127	211	365	364
2019	1027	304	478	1056	395	358	154	247	686	722
2020	1305	332	402	1329	438	272	338	419	783	499

## Sheet: Fig.4
	Lake-wise density (%)
Region	Small lakes	Medium lakes	Large lakes	All lakes
Yedoma	0.805658	1.01233	1.484	0.872656
Entire area	0.637731	0.496773	0.376714	0.608
Thermokarst lake	Small lakes	Medium lakes	Large lakes	All lakes
Very likely	0.707721	1.01653	1.0493	0.778852
Likely	0.619549	0.584462	0.307112	0.607617
Unlikely	0.623185	0.28456	0.157898	0.551328
Ground ice content	Small lakes	Medium lakes	Large lakes	All lakes
Low	0.653333	0.360119	0.190274	0.588504
Medium	0.808176	0.927746	0.686838	0.827238
High	0.493925	0.538552	0.619304	0.505326
Permafrost extent	Small lakes	Medium lakes	Large lakes	All lakes
Continuous	0.404047	0.328787	0.343824	0.388584
Discontinuous	1.33075	1.27501	0.784619	1.31043
Sporadic	0.654472	0.483065	0.256732	0.617449
Isolate	0.881824	0.398698	0.266957	0.76932

## Sheet: Fig.5
Likely thermokarst lake					Unlikely thermokarst lake					Very likely thermokarst lake
Year since lake drainage	Q1	Median	Q3		Year since lake drainage	Q1	Median	Q3		Year since lake drainage	Q1	Median	Q3
-5	-0.343026	-0.251279	-0.141597		-5	-0.295801	-0.189032	-0.0948429		-5	-0.371238	-0.264641	-0.166323
-4	-0.336537	-0.235233	-0.125214		-4	-0.295215	-0.192655	-0.0871523		-4	-0.351136	-0.257561	-0.159376
-3	-0.320472	-0.239026	-0.114416		-3	-0.283341	-0.194399	-0.0846072		-3	-0.354277	-0.254364	-0.158187
-2	-0.306679	-0.223371	-0.100579		-2	-0.292791	-0.19129	-0.0873193		-2	-0.358116	-0.250634	-0.155881
-1	-0.277311	-0.211544	-0.0862645		-1	-0.284166	-0.165506	-0.0738992		-1	-0.359109	-0.253827	-0.145211
0	-0.226729	-0.117073	-0.0538815		0	-0.275482	-0.147881	-0.0653259		0	-0.323927	-0.223029	-0.0964814
1	-0.159107	-0.10021	-0.0131512		1	-0.252246	-0.140071	-0.0462886		1	-0.226159	-0.108258	-0.0007958
2	-0.0995677	-0.0547501	0.0186108		2	-0.222168	-0.133175	-0.0296513		2	-0.108169	-4.29e-05	0.0707352
3	-0.0718559	-0.0224849	0.0354063		3	-0.210592	-0.109065	-0.0249196		3	-0.0590735	0.0260209	0.0975856
4	-0.0640833	-0.014562	0.0369545		4	-0.215157	-0.105642	-0.0233013		4	-0.0389495	0.0308653	0.101404
5	-0.0624381	-0.0126916	0.0536912		5	-0.216105	-0.109548	-0.0305386		5	-0.0270839	0.0417687	0.109095
6	-0.0605913	0.0024339	0.047512		6	-0.214156	-0.102404	-0.0234354		6	-0.0196902	0.0456686	0.113446
7	-0.0544948	-0.000909543	0.0558365		7	-0.209667	-0.102724	-0.0273652		7	-0.0143355	0.0509094	0.113758
8	-0.0531304	0.000705921	0.0456819		8	-0.191723	-0.0976011	-0.0279025		8	6.58e-05	0.0518799	0.101986
9	-0.0423636	0.00297433	0.0410305		9	-0.199114	-0.0881501	-0.0286306		9	0.00353171	0.0598794	0.116192
10	-0.0451468	0.00401163	0.0547496		10	-0.177035	-0.0905743	-0.0143248		10	0.00980969	0.0592626	0.105697
11	-0.0505155	0.00707682	0.0518526		11	-0.167404	-0.0879698	-0.0116923		11	-0.00189368	0.0574219	0.104451
12	-0.0431994	0.00175476	0.0532498		12	-0.172847	-0.0821775	-0.0152876		12	0.00210303	0.0570451	0.110529
13	-0.0427276	0.0119142	0.0468869		13	-0.172486	-0.0792105	-0.0153878		13	0.00809685	0.0547659	0.112341
14	-0.0420859	0.00216027	0.0449029		14	-0.178382	-0.0826992	-0.0134522		14	0.000128704	0.0575384	0.0937509
15	-0.031006	0.0067095	0.0501256		15	-0.169559	-0.0746719	-0.0149961		15	-0.0040864	0.0580569	0.100475
